# Supplementary material for: Healing from Within: How Gut Microbiota Predicts IBD Treatment Success—A Systematic Review
Source: Int J Mol Sci. 2024 Aug 2;25(15):8451. doi: 10.3390/ijms25158451 (PMC11313389; doi:10.3390/ijms25158451)
Supplement: Supplementary file 1 [file ijms-25-08451-s001.zip]

Archive with 1 entries (1 files):
- ijms-3129808-supplementary.pdf
